# Supplementary material for: Vitamin D-related genetic variants as predictive biomarkers for breast cancer in Jordanian women
Source: Front Med (Lausanne). 2026 May 28;13:1816935. doi: 10.3389/fmed.2026.1816935 (PMC13253258; doi:10.3389/fmed.2026.1816935)
Supplement: Supplementary Table 1 — Detailed genotype data for all analyzed polymorphisms. [file Data_Sheet_1.xlsx]

## Sheet: Sheet1
Sample #	CYP2R1 (rs12794714)	CYP2R1 (rs10741657)	CYP24A1 (rs2248359)	CYP27B1 (rs10877012)	DBP (rs7041)	DBP (rs4588)
P1	A/G	G/G	A/C	G/G	G/G	C/C
P2	G/G	A/G	A/C	T/T	G/G	C/C
P3	G/G	A/A	A/A	G/G	T/T	C/A
P4	A/A	G/G	A/C	G/G	T/G	C/C
P5	A/G	G/G	A/A	G/G	G/G	C/C
P6	A/G	A/G	A/A	T/T	T/G	C/C
P7	G/G	A/A	A/A	G/G	T/G	C/A
P8	A/G	A/G	A/C	G/G	T/G	C/A
P9	A/G	G/G	A/C	T/T	T/G	C/A
P10	A/A	G/G	A/A	T/T	T/G	C/A
P11	G/G	A/A	A/C	G/G	G/G	C/A
P12	A/A	G/G	A/C	G/G	T/G	C/A
P13	A/G	A/G	A/C	G/G	T/G	C/A
P14	A/G	A/G	A/C	G/G	T/G	C/A
P15	A/G	A/A	A/C	G/G	G/G	C/C
P16	A/A	G/G	A/C	G/G	T/T	C/A
P17	A/G	A/G	A/C	T/T	G/G	C/C
P18	A/G	A/G	A/C	G/G	T/G	C/A
P19	A/A	G/G	A/C	G/G	T/G	C/A
P20	A/G	A/G	A/C	G/G	T/G	C/A
P21	A/G	G/G	A/C	T/T	G/G	C/C
P22	A/G	A/G	A/C	T/T	G/G	C/C
P23	A/A	G/G	A/C	T/G	T/G	C/A
P24	A/G	A/G	A/C	G/G	T/T	C/A
P25	G/G	G/G	A/A	G/G	G/G	C/C
P26	A/G	A/G	A/C	G/G	T/T	C/A
P27	A/G	A/G	A/C	G/G	G/G	C/C
P28	G/G	A/A	A/C	G/G	T/G	C/A
P29	A/G	G/G	A/C	G/G	T/G	C/A
P30	A/G	A/G	A/C	G/G	T/G	C/C
P31	A/G	A/G	A/C	G/G	T/G	C/C
P32	A/A	G/G	A/C	G/G	T/G	C/C
P33	A/A	G/G	A/C	T/G	T/G	C/A
P34	A/G	A/G	A/C	G/G	G/G	C/C
P35	A/A	G/G	A/C	T/T	T/G	C/C
P36	A/A	G/G	A/A	T/G	G/G	C/C
P37	A/G	G/G	A/C	T/T	T/G	C/C
P38	A/G	A/G	A/C	T/T	T/T	C/C
P39	A/G	G/G	A/C	T/T	G/G	C/C
P40	A/G	A/G	A/C	G/G	G/G	C/C
P41	A/G	G/G	A/C	T/G	T/T	C/A
P42	A/A	G/G	A/C	G/G	T/G	C/C
P43	A/G	G/G	A/C	G/G	T/G	C/C
P44	A/A	G/G	A/C	T/G	T/G	C/C
P45	A/A	G/G	A/C	G/G	G/G	C/C
P46	A/G	A/G	A/A	G/G	G/G	C/A
P47	A/A	G/G	A/C	G/G	T/G	C/A
P48	G/G	A/G	C/C	G/G	G/G	C/A
P49	A/A	A/G	A/C	G/G	G/G	C/C
P50	A/G	G/G	A/C	G/G	T/G	C/C
P51	G/G	A/G	A/A	T/G	T/T	C/C
P52	A/G	G/G	A/C	G/G	T/G	C/C
P53	A/G	G/G	A/C	T/G	G/G	C/A
P54	A/A	A/G	A/C	T/G	G/G	C/C
P55	A/A	A/G	A/C	T/G	G/G	C/C
P56	A/G	G/G	C/C	G/G	T/G	C/A
P57	A/A	G/G	A/A	G/G	T/G	C/A
P58	A/A	G/G	A/A	G/G	G/G
P59	A/A	G/G	A/A	G/G	T/T	C/A
P60	A/G	G/G	A/A	T/T	T/T	C/C
P61	A/G	A/G	C/C	T/G	G/G	A/A
P62	A/G	A/G	C/C	G/G	G/G	A/A
P63	A/A	G/G	A/C	G/G	G/G	C/C
P64	A/G	G/G	C/C	G/G	T/G	C/C
P65	A/G	G/G	A/C	G/G	G/G	C/C
P66	A/G	A/G	A/C	T/T	T/G	C/C
P67	A/G	G/G	A/A	T/G	T/G	C/C
P68	A/A	G/G	A/A	T/T	G/G	C/A
P69	G/G	A/G	A/C	T/T	G/G	C/C
P70	A/G	G/G	A/A	T/G	T/T	C/C
P71	A/G	A/G	A/A	G/G	T/T	C/A
P72	A/G	A/G	A/C	T/G	T/T	C/C
P73	A/G	G/G	A/C	G/G	G/G	C/C
P74	A/G	A/G	A/A	G/G	T/T	C/C
P75	A/G	G/G	A/A	T/G	T/G	C/C
P76	A/A	G/G	A/C	G/G	T/G	C/C
P77	A/G	G/G	A/A	G/G	T/T	C/C
P78	A/G	A/G	A/A	G/G	G/G	C/C
P79	A/G	A/G	C/C	G/G	T/G	C/C
P80	G/G	A/G	A/C	T/T	T/T	C/C
P81	A/G	A/G	A/C	T/T	G/G	C/C
P82	A/G	A/A	C/C	T/T	G/G	C/C
P83	A/G	G/G	A/A	G/G	G/G	C/C
P84	A/G	A/A	A/C	G/G	T/G	C/C
P85	A/G	A/G	A/A	G/G	T/G	C/A
P86	A/A	G/G	C/C	G/G	G/G	C/C
P87	A/G	A/G	A/C	T/G	G/G	C/C
P88	A/A	A/G	A/C	T/G	T/G	C/C
P89	A/G	G/G	A/C	G/G	T/G	C/C
P90	A/G	G/G	A/A	T/G	T/G	C/C
P91	A/G	G/G	A/A	G/G	T/G	C/C
P92	G/G	A/A	A/C	G/G	T/T	C/A
P93	A/G	A/G	A/C	T/T	T/G	C/C
P94	A/A	G/G	C/C	T/G	G/G	C/C
P95	A/G	G/G	A/C	T/T	T/T	C/A
P96	A/G	A/G	A/A	T/G	G/G	C/C
P97	G/G	A/G	A/C	T/T	T/G	C/C
P98	A/A	G/G	A/C	G/G	G/G	C/C
P99	A/G	A/G	C/C	G/G	T/T	C/C
P100	A/G	G/G	A/C	G/G	T/G	C/C
P101	A/G	G/G	A/C	G/G	T/G	C/C
P102	A/G	G/G	C/C	G/G	T/G	C/C
P103	G/G	G/G	A/C	G/G	T/G	C/C
P104	A/A	A/G	C/C	G/G	G/G	C/C
P105	A/G	A/A	A/A	T/G	G/G	C/C
P106	A/G	A/G	A/C	G/G	G/G	C/A
P107	A/A	G/G	C/C	G/G	T/T	C/A
P108	A/A	G/G	A/C	G/G	T/G	C/C
P109	G/G	G/G	A/C	G/G	T/G	C/C
P110	A/G	A/G	A/C	T/T	T/G	C/C
P111	A/G	A/G	C/C	G/G	G/G	C/C
P112	A/G	A/G	A/C	G/G	T/G	C/C
P113	A/G	A/G	A/C	G/G	T/G	C/C
P114	G/G	G/G	A/C	T/T	T/G	C/C
P115	G/G	G/G	A/C	G/G	T/G	C/A
P116	G/G	G/G	C/C	G/G	T/G	C/C
P117	A/G	G/G	A/C	T/T	G/G	C/C
P118	A/G	G/G	A/C	G/G	G/G	C/C
P119	A/A	G/G	A/C	G/G	T/G	C/C
P120	A/A	G/G	A/C	G/G	T/G	C/C
P121	A/A	G/G	A/C	G/G	G/G	C/C
P122	A/G	G/G	A/C	G/G	T/G	C/A
P123	G/G	G/G	A/A	T/T	T/G	C/A
P124	G/G	G/G	C/C	G/G	G/G	C/C
P125	A/G	G/G	A/A	G/G	G/G	C/C
P126	A/G	A/G	C/C	G/G	G/G	C/A
P127	A/G	G/G	A/C	G/G	T/T	C/C
P128	A/G	G/G	A/C	T/G	G/G	C/C
P129	A/A	G/G	A/C	G/G	T/T	C/A
P130	A/G	A/G	A/A	G/G	T/G	C/A
P131	A/G	A/G	A/C	G/G	T/G	C/C
P132	G/G	A/G	A/A	T/G	T/G	C/A
P133	G/G	G/G	A/A	G/G	T/G	C/C
P134	A/A	G/G	A/C	G/G	G/G	C/C
P135	A/A	G/G	A/A	G/G	G/G	C/C
P136	G/G	G/G	A/A	G/G	G/G	C/C
P137	G/G	A/G	A/C	G/G	T/G	C/C
P138	A/A	G/G	A/C	G/G	G/G	C/C
P139	A/G	A/G	A/C	G/G	G/G	C/C
P140	A/G	G/G	A/A	G/G	T/G	C/C
P141	A/G	A/G	A/C	G/G	G/G	C/C
P142	A/G	G/G	A/A	G/G	T/T	C/C
P143	A/G	G/G	A/C	T/G	T/G	C/C
P144	A/G	A/G	A/C	G/G	G/G	C/C
P145	A/A	G/G	A/C	G/G	G/G	C/C
P146	A/A	G/G	A/A	G/G	T/G	C/C
P147	G/G	G/G	A/C	G/G	T/G	C/C
P148	G/G	A/A	A/A	G/G	T/G	C/C
P149	A/A	G/G	A/C	T/G	T/G	C/C
P150	A/A	A/G	C/C	G/G	G/G	C/C
P151	A/A	G/G	A/C	T/G	T/T	C/C
P152	A/A	G/G	A/C	T/G	T/G	C/A
P153	G/G	A/G	A/A	G/G	T/G	C/A
P154	A/A	G/G	A/C	G/G	T/G	C/C
P155	G/G	A/G	A/C	G/G	T/G	C/C
P156	A/A	A/G	A/C	G/G	T/G	C/C
P157	G/G	A/A	A/A	G/G	T/G	C/C
P158	A/A	G/G	C/C	T/G	T/G	C/A
P159	A/G	G/G	C/C	G/G	T/G	C/C
P160	A/A	G/G	A/C	G/G	T/G	C/C
P161	A/G	A/G	A/A	T/G	T/G	C/C
P162	A/A	G/G	A/C	G/G	T/G	C/C
P163	A/A	G/G	C/C	G/G	T/G	C/C
P164	A/G	A/G	A/A	T/G	T/G	C/C
P165	A/G	G/G	A/A	G/G	T/G	C/C
P166	A/G	G/G	A/A	G/G	T/G	C/A
P167	A/G	A/A	A/C	G/G	G/G	C/C
P168	A/G	A/G	A/A	G/G	T/G	C/C
P169	A/A	G/G	A/C	G/G	T/T	C/C
P170	G/G	G/G	A/C	G/G	T/T	A/A
P171	A/A	G/G	C/C	G/G	T/T	C/C
P172	A/G	G/G	A/C	G/G	T/G	C/C
P173	A/G	G/G	A/C	G/G	T/G	C/C
P174	A/G	G/G	A/C	G/G	T/T	C/C
P175	A/G	A/G	C/C	G/G	T/G	C/C
P176	A/G	A/G	A/A	G/G	T/G	C/C
P177	A/G	A/A	A/A	T/G	T/G	C/C
P178	A/G	A/G	A/C	G/G	T/G	C/C
P179	A/G	A/G	A/C	G/G	T/G	C/C
P180	A/A	G/G	A/C	T/G	T/T	C/C
P181	A/G	A/G	A/A	G/G	T/T	C/C
P182	A/G	A/G	A/A	G/G	T/G	C/C
P183	A/A	A/G	A/C	G/G	T/G	C/C
P184	A/G	G/G	C/C	G/G	T/G	C/C
P185	G/G	A/G	A/C	G/G	T/G	C/C
P186	A/G	A/A	A/C	G/G	T/T	C/A
P187	A/A	G/G	C/C	T/G	T/G	C/A
P188	A/G	G/G	A/C	G/G	T/T	C/A
P189	A/G	G/G	A/A	G/G	T/G	C/C
P190	A/G	A/G	C/C	G/G	T/G	C/C
P191	A/A	G/G	A/A	T/G	T/T	C/C
P192	A/G	A/G	A/A	T/G	T/G	C/C
P193	A/G	A/G	A/A	G/G	T/T	C/C
P194	A/G	G/G	C/C	G/G	T/T	C/C
P195	A/G	G/G	C/C	G/G	T/G	C/C
P196	A/A	G/G	C/C	G/G	T/G	C/C
P197	A/G	G/G	A/A	T/G	T/T	C/C
P198	A/G	G/G	A/A	G/G	T/T	C/C
P199	A/G	G/G	A/A	G/G	T/T	C/C
P200	A/A	G/G	C/C	T/T	T/T	C/C
P201	G/G	A/G	A/C	T/G	T/T	C/C
P202	A/A	G/G	A/A	T/G	T/T	C/C
P203	A/A	G/G	A/A	G/G	T/T	C/C
P204	A/A	G/G	A/C	G/G	T/T	C/C
P205	G/G	G/G	A/C	G/G	T/T	C/C
P206	G/G	G/G	A/C	T/G	T/T	C/C
P207	A/A	G/G	A/C	G/G	T/T	C/C
P208	A/G	A/G	A/C	G/G	G/G	C/C
P209	A/G	A/G	A/A	G/G	T/T	C/C
P210	A/A	G/G	C/C	G/G	T/T	C/C
P211	A/G	A/G	A/C	G/G	T/T	C/C
P212	A/A	G/G	A/A	G/G	T/G	C/C
P213	A/G	G/G	A/A	G/G	G/G	C/C
P214	A/A	G/G	A/A	T/T	G/G	C/C
P215	G/G	A/A	A/C	G/G	T/G	C/C
P216	G/G	A/G	C/C	G/G	T/G	C/C
P217	A/A	G/G	A/C	T/G	T/T	C/C
P218	G/G	A/A	A/C	G/G	T/G	C/C
P219	G/G	G/G	A/C	T/G	T/G	C/C
P220	A/A	G/G	A/A	G/G	T/G	C/C
P221	G/G	G/G	A/A	G/G	T/G	C/C
P222	A/A	G/G	A/C	G/G	T/T	C/C
P223	A/G	A/G	A/A	G/G	T/T	C/C
P224	A/G	G/G	A/A	G/G	T/T	C/C
P225	A/A	G/G	C/C	G/G	T/T	C/C
P226	A/A	G/G	A/A	G/G	T/G	C/C
P227	A/A	G/G	C/C	G/G	T/T	C/C
P228	A/A	G/G	A/C	T/T	T/T	C/C
P229	A/G	A/G	A/A	G/G	T/T	C/C
P230	A/G	G/G	A/C	G/G	T/T	C/C
P231	A/G	A/G	A/A	G/G	T/T	C/C
P232	A/G	A/G	A/C	G/G	T/T	C/C
P233	A/A	G/G	C/C	G/G	T/T	C/C
P234	A/G	A/G	A/C	G/G	T/G	C/C
P235	A/A	G/G	C/C	G/G	T/T	C/C
P236	G/G	A/A	A/C	T/T	T/G	C/C
P237	A/G	G/G	C/C	T/G	T/G	C/C
P238	G/G	A/G	A/C	G/G	G/G	C/C
P239	A/G	A/G	C/C	G/G	T/G	C/C
P240	G/G	G/G	A/C	G/G	T/G	C/C
P241	G/G	A/G	A/C	T/G	T/G	C/C
P242	A/G	A/G	A/C	G/G	T/G	C/C
P243	A/G	A/G	A/A	G/G	T/G	C/C
P244	A/A	G/G	A/A	T/G	T/G	C/C
P245	A/A	G/G	C/C	G/G	T/G	C/C
P246	A/G	G/G	A/A	G/G	T/T	C/C
P247	A/G	A/G	C/C	T/G	T/G	C/C
P248	A/G	G/G	C/C	G/G	T/G	C/C
P249	A/G	G/G	C/C	G/G	G/G	C/C
P250	A/G	A/G	C/C	G/G	T/G	C/C
P251	A/G	G/G	A/C	T/G	T/T	C/C
P252	A/A	G/G	A/A	G/G	T/G	C/C
P253	A/A	G/G	C/C	G/G	G/G	C/C
P254	G/G	A/A	A/C	T/G	T/T	C/C
P255	G/G	A/G	A/C	G/G	T/G	C/C
P256	A/G	G/G	C/C	G/G	T/G	C/C
P257	A/G	A/G	C/C	T/G	T/G	C/C
P258	A/G	A/G	A/A	G/G	T/G	C/C
P259	A/G	G/G	A/A	G/G	T/T	C/C
P260	G/G	A/G	C/C	T/G	T/G	C/C
P261	A/G	A/G	A/C	G/G	G/G	C/C
P262	A/A	G/G	A/C	G/G	G/G	C/C
P263	A/G	A/G	A/A	G/G	T/G	C/C
P264	A/A	G/G	A/C	G/G	T/G	C/C
P265	A/G	A/G	A/C	G/G	T/G	C/C
P266	A/A	G/G	A/C	T/G	T/G	C/C
P267	A/G	A/G	A/C	G/G	T/T	C/C
P268	G/G	G/G	A/C	G/G	T/G	C/C
P269	A/A	G/G	A/A	G/G	G/G	C/C
P270	A/G	A/G	A/C	G/G	T/G	C/C
P271	A/G	G/G	A/A	G/G	T/G	C/C
P272	A/A	G/G	A/C	G/G	T/G	C/C
P273	A/G	A/G	A/C	G/G	T/G	C/C
P274	A/A	G/G	C/C	G/G	G/G	C/C
P275	A/G	G/G	A/C	G/G	T/G	C/A
P276	A/G	A/G	A/C	G/G	T/T	C/C
P277	A/G	A/A	A/A	G/G	G/G	C/C
P278	A/G	G/G	A/C	T/G	T/G	C/C
P279	A/G	A/G	A/A	T/T	T/G	C/C
P280	A/G	A/A	A/C	T/T	G/G	C/C
P281	A/G	A/G	A/C	G/G	T/G	C/C
P282	A/A	G/G	A/A	G/G	G/G	C/C
P283	A/G	G/G	C/C	T/G	G/G	C/C
P284	A/G	A/G	A/C	G/G	G/G	C/C
P285	A/A	G/G	C/C	T/G	T/G	C/C
P286	A/G	A/G	A/C	G/G	T/G	C/C
P287	A/G	A/G	A/A	T/G	G/G	C/C
P288	A/G	A/G	C/C	G/G	T/G	C/C
P289	A/G	A/G	A/C	G/G	G/G	C/C
P290	A/G	G/G	A/C	G/G	T/G	C/C
P291	A/G	A/G	A/C	G/G	T/G	C/C
P292	A/G	A/G	A/C	T/G	T/T	A/A
P293	G/G	A/G	A/C	T/G	G/G	C/C
P294	G/G	A/A	A/C	T/G	T/G	C/C
P295	A/A	G/G	A/A	G/G	T/T	C/C
P296	A/A	G/G	A/A	G/G	T/T	C/C
P297	A/G	A/G	A/C	G/G	T/T	A/A
P298	A/A	A/G	A/C	G/G	T/T	C/C
P299	A/G	G/G	A/C	G/G	T/G	C/C
P300	A/G	A/G	A/C	T/G	T/G	C/C
C1	A/G	G/G	A/A	G/G	T/G	C/C
C2	A/G	G/G	A/C	T/G	T/T	C/A
C3	A/G	A/G	A/C	G/G	G/G	C/C
C4	A/A	G/G	A/A	G/G	T/T	C/A
C5	G/G	G/G	A/C	T/G	T/G	C/C
C6	G/G	A/G	A/C	G/G	T/G	A/A
C7	A/A	A/G	A/C	G/G	G/G	C/A
C8	G/G	G/G	A/C	G/G	T/G	C/A
C9	A/A	G/G	C/C	G/G	T/G	C/C
C10	A/G	G/G	A/A	G/G	G/G	A/A
C11	G/G	G/G	A/A	G/G	T/T	C/C
C12	A/A	A/A	A/A	G/G	G/G	C/C
C13	A/A	G/G	A/C	G/G	G/G	C/C
C14	A/A	G/G	A/A	T/G	G/G	C/C
C15	A/G	G/G	C/C	G/G	T/G	C/A
C16	A/G	A/G	C/C	T/G	G/G	C/C
C17	G/G	G/G	A/C	T/G	T/T	A/A
C18	A/G	A/A	A/C	G/G	T/T	C/A
C19	A/G	A/G	A/A	G/G	T/G	C/A
C20	A/A	G/G	A/C	T/G	G/G	C/C
C21	A/G	G/G	A/A	G/G	G/G	C/C
C22	G/G	A/G	A/A	T/G	G/G	C/C
C23	A/A	A/G	A/C	G/G	T/T	C/A
C24	A/G	G/G	A/C	G/G	G/G	A/A
C25	G/G	G/G	A/A	G/G	T/T	C/A
C26	G/G	G/G	A/C	T/G	T/T	C/A
C27	A/G	A/A	A/A	G/G	T/G	C/A
C28	A/A	G/G	A/A	G/G	T/G	C/C
C29	A/G	G/G	A/C	G/G	T/G	C/C
C30	A/G	A/G	A/A	G/G	T/G	C/C
C31	A/A	G/G	A/C	G/G	T/T	C/C
C32	A/G	G/G	A/A	G/G	T/T	C/A
C33	A/G	A/G	A/A	G/G	T/T	C/C
C34	A/G	A/G	A/A	T/G	T/T	C/A
C35	G/G	G/G	A/C	T/G	G/G	C/C
C36	A/A	G/G	A/C	G/G	T/G	C/C
C37	G/G	G/G	C/C	G/G	T/T	C/A
C38	G/G	G/G	A/C	G/G	G/G	C/C
C39	A/G	A/G	A/A	G/G	G/G	C/C
C40	A/G	A/G	C/C	T/G	G/G	C/C
C41	A/G	G/G	C/C	G/G	T/G	C/C
C42	A/G	G/G	A/A	G/G	T/G	C/C
C43	A/G	G/G	A/A	G/G	T/G	C/C
C44	A/G	G/G	A/C	T/G	G/G	C/C
C45	A/G	G/G	A/C	G/G	T/T	C/A
C46	A/G	A/G	A/C	G/G	G/G	C/C
C47	A/A	G/G	C/C	T/G	T/G	C/C
C48	A/A	G/G	C/C	T/G	G/G	C/C
C49	A/G	A/G	A/C	T/G	G/G	C/C
C50	A/A	G/G	A/A	G/G	T/G	C/C
C51	A/G	A/G	A/C	G/G	T/G	C/C
C52	A/G	A/G	A/A	G/G	G/G	C/A
C53	A/A	G/G	C/C	G/G	T/T	C/C
C54	G/G	G/G	A/C	G/G	G/G	C/C
C55	A/A	A/G	A/C	G/G	G/G	C/C
C56	A/G	G/G	A/C	G/G	T/T	C/A
C57	A/G	A/A	A/C	G/G	T/T	C/A
C58	A/A	G/G	A/A	G/G	T/G	C/C
C59	A/G	A/A	A/C	G/G	T/G	C/C
C60	A/G	G/G	A/C	T/G	T/G	A/A
C61	A/G	A/G	A/A	T/G	T/G	C/C
C62	G/G	A/A	A/C	G/G	T/G	C/C
C63	G/G	A/A	C/C	T/G	G/G	C/C
C64	A/A	G/G	A/A	G/G	G/G	C/C
C65	A/G	G/G	A/C	G/G	T/G	C/C
C66	A/G	G/G	A/A	G/G	T/T	C/C
C67	A/G	G/G	A/C	G/G	T/T	C/A
C68	A/G	G/G	A/A	G/G	T/G	C/C
C69	A/A	G/G	A/C	G/G	G/G	C/C
C70	A/G	A/G	A/C	G/G	G/G	C/C
C71	A/G	A/G	A/A	T/G	T/T	C/A
C72	G/G	A/G	C/C	T/G	G/G	C/C
C73	G/G	A/G	A/C	T/G	T/G	C/C
C74	A/G	A/G	A/C	G/G	T/G	C/C
C75	A/A	G/G	A/A	G/G	T/T	C/C
C76	A/A	G/G	A/C	T/G	G/G	C/C
C77	A/G	A/G	A/C	T/G	T/G	C/C
C78	A/A	G/G	A/C	T/G	T/G	C/C
C79	A/G	A/G	A/C	G/G	T/T	C/C
C80	A/A	G/G	A/C	G/G	T/G	C/C
C81	A/G	A/G	A/C	G/G	T/G	C/C
C82	A/G	A/G	A/C	G/G	G/G	C/C
C83	A/A	G/G	A/C	T/G	T/G	C/C
C84	G/G	G/G	A/A	G/G	T/G	C/C
C85	A/G	A/G	A/C	T/G	G/G	C/C
C86	G/G	G/G	A/C	T/G	G/G	C/C
C87	G/G	A/A	A/C	G/G	T/T	C/C
C88	G/G	G/G	A/A	G/G	T/T	C/C
C89	A/G	G/G	A/C	T/G	T/G	C/C
C90	A/G	A/G	A/A	T/G	T/T	C/C
C91	G/G	A/G	A/C	G/G	T/G	C/C
C92	A/G	G/G	A/C	G/G	T/T	C/C
C93	A/A	G/G	A/C	G/G	T/G	C/C
C94	A/A	G/G	A/C	G/G	G/G	C/C
C95	A/G	G/G	A/C	G/G	T/G	C/C
C96	A/G	G/G	A/A	G/G	T/G	C/C
C97	A/A	G/G	A/C	G/G	T/G	C/C
C98	A/G	G/G	C/C	G/G	G/G	C/C
C99	A/A	G/G	C/C	G/G	T/G	C/A
C100	A/G	A/G	A/A	T/G	G/G	C/C
C101	A/G	A/G	A/C	T/G	G/G	C/C
C102	A/G	A/G	A/C	G/G	T/G	C/C
C103	A/G	A/G	A/C	G/G	T/G	C/A
C104	A/G	A/A	A/A	T/G	G/G	C/C
C105	A/G	A/G	A/A	G/G	T/G	C/C
C106	A/A	G/G	C/C	T/T	G/G	C/A
C107	A/A	G/G	A/A	G/G	G/G	C/C
C108	A/G	A/G	A/C	T/T	T/G	C/A
C109	A/G	A/G	C/C	G/G	T/G	C/A
C110	A/G	A/A	A/A	G/G	G/G	C/C
C111	A/G	G/G	A/C	T/G	T/G	C/C
C112	A/G	A/G	C/C	G/G	T/T	C/A
C113	A/G	A/G	A/C	T/G	T/G	C/A
C114	A/G	A/G	A/A	T/G	G/G	C/C
C115	A/G	A/G	A/A	G/G	T/T	C/C
C116	A/A	G/G	A/C	T/G	T/T	C/A
C117	A/G	G/G	A/A	G/G	T/G	C/A
C118	A/G	G/G	A/C	G/G	G/G	C/C
C119	A/A	G/G	A/C	T/T	T/T	C/C
C120	A/A	G/G	C/C	G/G	T/T	C/A
C121	A/G	A/G	C/C	G/G	G/G	C/C
C122	A/G	A/G	C/C	G/G	T/G	C/A
C123	A/G	G/G	A/A	G/G	T/G	C/A
C124	A/G	A/G	A/C	G/G	G/G	C/A
C125	A/A	G/G	C/C	T/T	T/G	C/C
C126	A/G	A/G	C/C	T/G	T/G	C/A
C127	A/G	A/G	C/C	G/G	T/G	C/C
C128	A/A	G/G	A/C	G/G	T/G	C/C
C129	A/G	G/G	A/C	G/G	T/G	C/C
C130	A/G	A/G	A/A	G/G	T/T	C/A
C131	A/G	G/G	A/C	T/T	T/T	C/C
C132	A/G	A/G	A/C	G/G	T/G	C/C
C133	A/G	G/G	A/C	G/G	G/G	C/C
C134	A/A	G/G	A/C	G/G	G/G	C/C
C135	A/G	A/G	A/C	G/G	T/T	C/A
C136	A/G	G/G	A/C	G/G	T/G	C/C
C137	A/A	G/G	A/C	G/G	T/G	C/C
C138	A/A	G/G	A/A	G/G	T/G	C/C
C139	G/G	A/G	A/C	T/G	T/G	C/C
C140	A/G	G/G	A/A	T/G	G/G	C/C
C141	A/A	G/G	A/C	G/G	G/G	C/C
C142	A/G	G/G	A/A	G/G	T/T	C/A
C143	G/G	A/G	A/C	G/G	T/T	C/A
C144	A/G	A/G	A/C	G/G	T/T	C/A
C145	G/G	A/G	A/A	T/G	T/G	C/A
C146	G/G	A/A	C/C	G/G	T/G	C/A
C147	G/G	A/G	A/A	T/G	T/G	C/A
C148	A/A	G/G	A/C	T/G	T/G	C/A
C149	G/G	A/G	C/C	G/G	T/G	C/A
C150	A/A	G/G	A/C	G/G	T/G	C/C
C151	G/G	A/A	A/C	T/G	T/G	C/A
C152	A/G	G/G	A/C	G/G	T/G	C/C
C153	A/G	A/G	A/A	G/G	T/G	C/C
C154	A/G	A/G	A/A	T/T	T/G	C/A
C155	G/G	A/G	A/A	G/G	T/T	C/A
C156	G/G	A/A	A/A	T/G	G/G	C/A
C157	A/A	G/G	A/A	G/G	T/T	C/A
C158	G/G	A/A	A/A	G/G	T/G	C/C
C159	G/G	A/G	A/A	T/T	G/G	C/C
C160	A/A	G/G	A/C	G/G	T/G	C/C
C161	A/A	G/G	A/C	T/T	T/G	C/C
C162	A/A	G/G	A/A	G/G	T/T	C/A
C163	A/G	A/G	A/A	G/G	T/G	C/C
C164	G/G	G/G	A/C	T/T	T/T	C/C
C165	G/G	G/G	A/C	T/G	T/G	C/C
C166	A/G	A/G	A/C	G/G	T/G	C/A
C167	A/G	A/G	A/C	G/G	T/G	C/C
C168	G/G	A/A	A/C	T/G	T/T	C/C
C169	A/G	G/G	A/C	T/G	T/G	C/C
C170	A/A	G/G	C/C	G/G	T/G	C/C
C171	A/G	G/G	C/C	G/G	G/G	C/C
C172	G/G	A/G	A/C	T/G	T/G	C/C
C173	A/G	A/G	C/C	G/G	T/G	C/C
C174	A/G	A/G	A/C	G/G	T/G	C/A
C175	A/A	G/G	A/C	T/G	T/G	C/C
C176	G/G	G/G	A/A	G/G	T/T	C/C
C177	A/G	A/G	C/C	T/G	T/T	C/A
C178	A/G	G/G	A/A	G/G	T/T	C/C
C179	G/G	G/G	A/C	G/G	G/G	C/C
C180	G/G	A/G	A/C	T/G	T/T	C/A
C181	A/A	G/G	A/C	T/G	T/G	C/A
C182	A/G	A/G	A/C	T/G	T/G	C/A
C183	A/G	G/G	C/C	G/G	T/G	C/A
C184	G/G	A/G	A/A	T/G	T/G	C/C
C185	A/G	A/G	A/A	G/G	T/G	C/C
C186	G/G	A/G	A/C	G/G	G/G	C/A
C187	A/A	G/G	C/C	T/G	T/G	C/A
C188	G/G	A/G	A/A	T/G	G/G	C/C
C189	A/G	G/G	C/C	T/T	T/G	C/C
C190	A/A	G/G	A/A	G/G	T/G	C/A
C191	G/G	A/G	A/C	G/G	T/G	C/A
C192	G/G	A/A	A/C	T/G	G/G	C/C
C193	G/G	A/G	A/C	G/G	G/G	C/C
C194	G/G	A/A	A/A	G/G	T/G	C/C
C195	G/G	A/G	A/C	G/G	G/G	C/C
C196	A/A	G/G	A/C	T/G	T/G	C/C
C197	G/G	A/G	A/A	G/G	T/T	C/C
C198	A/G	G/G	A/C	G/G	T/G	C/C
C199	G/G	G/G	A/C	G/G	T/G	C/C
C200	A/A	G/G	A/A	G/G	G/G	C/C
C201	A/G	G/G	A/C	T/G	G/G	C/C
C202	A/G	A/G	A/C	T/G	T/G	C/C
C203	A/A	G/G	A/C	G/G	T/G	C/C
C204	A/A	G/G	A/C	T/G	G/G	C/A
C205	A/A	G/G	A/C	G/G	T/T	C/C
C206	G/G	A/G	A/C	G/G	T/G	C/C
C207	A/A	G/G	A/A	G/G	T/G	C/C
C208	G/G	A/G	A/A	T/T	T/G	C/C
C209	A/A	G/G	A/C	T/G	G/G	C/C
C210	A/G	A/G	A/C	G/G	T/G	C/C
C211	A/G	G/G	C/C	G/G	T/G	C/C
C212	A/G	A/G	A/C	T/G	G/G	C/C
C213	A/G	G/G	A/C	T/G	T/G	C/C
C214	G/G	A/G	A/C	G/G	T/G	C/C
C215	G/G	A/G	A/C	G/G	T/G	C/C
C216	A/G	G/G	A/C	G/G	T/G	C/C
C217	A/G	A/G	A/C	T/G	T/G	C/C
C218	A/G	G/G	A/C	G/G	G/G	C/C
C219	A/G	G/G	A/A	T/G	T/T	C/C
C220	A/A	G/G	A/C	G/G	T/G	C/C
C221	A/G	A/G	A/A	G/G	G/G	C/C
C222	G/G	A/G	A/C	G/G	G/G	C/C
C223	A/G	G/G	A/A	G/G	G/G	C/C
C224	A/G	A/G	A/C	T/G	T/T	C/C
C225	G/G	A/A	A/A	G/G	G/G	C/C
C226	A/A	G/G	A/C	T/T	T/G	C/C
C227	G/G	A/A	A/C	T/T	T/G	C/C
C228	A/G	A/G	C/C	G/G	G/G	C/C
C229	A/A	G/G	A/A	G/G	G/G	C/C
C230	A/G	G/G	A/A	T/G	T/G	C/C
C231	A/A	G/G	A/A	G/G	T/T	C/C
C232	A/A	G/G	A/C	G/G	G/G	C/C
C233	A/A	G/G	C/C	G/G	T/T	C/A
C234	A/G	A/G	A/C	T/G	G/G	C/C
C235	A/G	G/G	A/C	T/G	T/G	C/C
C236	A/G	G/G	A/C	G/G	T/G	C/C
C237	A/G	G/G	A/C	T/G	T/G	C/C
C238	A/G	A/G	A/A	G/G	T/G	C/C
C239	A/G	G/G	C/C	G/G	T/G	C/C
C240	A/G	A/G	C/C	T/G	T/T	C/C
C241	G/G	A/A	C/C	T/G	T/T	C/C
C242	G/G	A/A	C/C	T/G	T/G	C/C
C243	A/G	G/G	A/C	G/G	G/G	C/C
C244	G/G	A/A	C/C	T/G	T/T	C/A
C245	A/A	G/G	C/C	G/G	G/G	C/C
C246	A/G	A/G	A/A	T/G	T/T	C/C
C247	A/G	A/G	A/C	G/G	T/G	C/C
C248	A/A	G/G	A/A	G/G	T/T	C/C
C249	A/G	G/G	A/C	G/G	T/G	C/C
C250	G/G	A/G	A/A	T/G	G/G	C/C
C251	G/G	A/A	C/C	G/G	T/G	C/C
C252	G/G	G/G	C/C	G/G	T/T	C/C
C253	A/A	G/G	A/A	G/G	G/G	C/C
C254	G/G	A/A	A/A	G/G	T/T	C/A
C255	G/G	A/A	A/C	G/G	G/G	C/C
C256	A/G	G/G	A/C	G/G	T/T	C/C
C257	A/G	A/G	A/C	G/G	T/G	C/C
C258	A/G	G/G	A/A	T/G	T/T	C/C
C259	A/A	G/G	A/A	G/G	T/G	C/C
C260	A/G	A/G	A/A	G/G	G/G	C/C
C261	A/G	G/G	A/A	T/G	T/G	C/C
C262	A/A	G/G	A/C	G/G	G/G	C/C
C263	A/A	G/G	A/C	T/T	T/G	C/C
C264	A/G	A/G	A/C	G/G	G/G	C/C
C265	A/G	A/G	C/C	G/G	T/G	C/C
C266	A/G	A/G	A/C	G/G	G/G	C/C
C267	A/A	G/G	A/C	G/G	G/G	C/A
C268	A/G	A/G	A/C	G/G	T/G	C/C
C269	A/G	G/G	A/A	G/G	T/T	C/C
C270	A/G	G/G	A/C	G/G	G/G	C/C
C271	G/G	A/A	A/C	T/T	G/G	C/C
C272	G/G	A/A	C/C	T/G	G/G	C/C
C273	A/A	G/G	C/C	G/G	T/G	C/C
C274	A/G	G/G	A/C	G/G	T/G	C/C
C275	A/G	G/G	A/C	G/G	T/G	C/C
C276	A/G	G/G	A/A	T/G	T/G	C/C
C277	G/G	A/G	A/A	G/G	T/G	C/C
C278	A/G	G/G	A/A	G/G	T/T	C/C
C279	A/G	G/G	C/C	G/G	T/T	C/C
C280	A/A	G/G	A/A	G/G	T/G	C/C
C281	A/A	G/G	A/A	G/G	T/G	C/C
C282	A/A	G/G	A/C	G/G	G/G	C/C
C283	A/G	A/G	A/C	G/G	G/G	C/C
C284	G/G	A/G	A/A	T/T	T/G	C/C
C285	A/G	A/G	A/C	T/G	T/G	C/C
C286	G/G	A/A	A/C	T/G	G/G	C/C
C287	A/A	G/G	C/C	G/G	T/G	C/C
C288	G/G	A/G	A/C	G/G	T/G	C/C
C289	A/G	G/G	A/C	G/G	T/T	C/C
C290	A/A	G/G	A/C	G/G	G/G	A/A
C291	G/G	A/G	A/C	G/G	T/G	C/C
C292	A/A	G/G	A/C	T/G	T/G	C/C
C293	G/G	A/G	A/C	T/T	T/G	C/C
C294	A/A	G/G	C/C	T/G	T/G	C/C
C295	A/G	G/G	C/C	G/G	T/G	C/C
C296	A/G	A/G	A/C	T/G	G/G	C/C
C297	A/G	A/G	A/C	G/G	T/G	C/C
C298	A/A	G/G	A/C	T/G	T/G	C/C
C299	A/A	G/G	A/A	G/G	G/G	C/C
C300	A/A	G/G	A/C	G/G	T/G	C/C
